# Supplementary material for: Combined analysis of three genome-wide association studies on vWF and FVIII plasma levels
Source: BMC Med Genet. 2011 Aug 2;12:102. doi: 10.1186/1471-2350-12-102 (PMC3163514; doi:10.1186/1471-2350-12-102)
Supplement: Additional file 2 — MARTHA questionnaire. Excel file illustrating the questionnaire used for selecting MARTHA VT patients. [file 1471-2350-12-102-S2.XLS]

## Sheet: MARTHA questionnaire
QUESTIONNAIRE
Patient Number (IDNUM):
Date of Birth : /______/______/_______/
ABO Blood Groupe :		Rhesus :
SUMMARY :
INCLUSION AND NON INCLUSION CRITERIA :
	Has the patient signed the informed consent?
		 Yes	Date :………………	 No
	Active malignant disease
		 Yes		 No
	Active autoimmune disease
		 Yes		 No
	Current pregnancy
		 Yes		 No
Familial survey :
	Proband	 Yes		 No
	Parental link
	Type of searched abnormality :
Thrombosis history:
Number of thrombosis event		 None	 One	 > One
Date	Type of thrombosis event	Circumstances	Type and duration of treatment
Thrombosis :
	Number of Deep Vein Thrombosis (1,2, …) n =		Age (1° DVT) :
	Location (1° DVT) :	 lower limb	 upper limb	 Other
	Type (1° DVT) :	 Distal	 Proximal	 Unknown
	Comment Location (1° DVT)
	Smoking (1° DVT) :	 Yes	 No
	Hormone therapy (1° DVT) :	 None	 OP	 Progestative	 Hormone Replacement Therapy
	name :
	Circumstances 1° DVT :	 Ambulatory	 Surgery	 Immobilization (plaster, bed confinement)	 Pregnancy
		 Other			 Post partum
	Documented 1° DVT :	 Yes	 No	 Unknown
	Comment (1° DVT) :
	Nb of SVT (1,2, …) n =		Age (1° SVT) :
	Smoking (1° SVT) :	 Yes	 No
	Hormone therapy (1° SVT) :	 None	 OP	 Progestative	 Hormone Replacement Therapy
	name :
	Circumstances 1° SVT :	 Ambulatory	 Surgery	 Immobilization (plaster, bed confinement)	 Pregnancy
		 Other			 Post partum
	Documented 1° SVT :	 Yes	 No	 Unknown
	Comment (1° SVT) :
	Nb of Pulmonary Embolism (1,2, …) n =		Age (1° PE) :
	With a DVT :	 Yes	 No
	Smoking (1° PE) :	 Yes	 No
	Hormone therapy (1° PE) :	 None	 OP	 Progestative	 Hormone Replacement Therapy
	name :
	Circumstances 1° PE :	 Ambulatory	 Surgery	 Immobilization (plaster, bed confinement) (plâtre, alitement)	 Pregnancy
		 Other			 Post partum
	Documented 1° PE :	 Yes	 No	 Unknown
	Comment (1° PE) :
	Nb of Arterial Thrombosis (1,2, …) n =		Age (1° AT) :
	Type (1° AT) :	 Myocardial Infarction	 Cerebrovascular Accident: Stroke	 Other
	Comment type (1° AT)
	Smoking (1° AT) :	 Yes	 No
	Hormone therapy (1° AT) :	 None	 OP	 Progestative	 Hormone Replacement Therapy
	name :
	Circumstances 1° AT :	 Ambulatory	 Surgery	 Immobilization (plaster, bed confinement)	 Pregnancy
		 Other			 Post partum
	Documented 1° AT :	 Yes	 No	 Unknown
	Comment (1° AT) :
	Nb of Occular Thrombosis (1,2, …) n =		Age (1° OT) :
	Type (1° OT) :	 Venous	 Arterial
	Comment type (1° OT)
	Smoking (1° OT) :	 Yes	 No
	Hormone therapy (1° OT) :	 None	 OP	 Progestative	 Hormone Replacement Therapy
	name :
	Documented 1° OT :	 Yes	 No	 Unknown
	Comment (1° OT) :
Situation at risk for venous thrombosis:		 Yes	 No	 Unknown
Comment :
BACKGROUND
	Arteritis	 Yes		 No
	Varicose veins	 Yes		 No
	Diabetes	 Yes	 IDD  NIDD	 No
	Autoimmune Disease	 Yes		 No
	Cancer	 Yes		 No
	Smoking	 Yes		 No	 Ex smoker
		Duration/years	Age of beginning	Nb of cigarettes/day
	Alcohol	 Yes		 No
	Hormone therapy	 OC	Duration OC	Type of OC
		 No
		 Hormone Replacement Therapy	Duration Hormone Replacement Therapy	Type Hormone Replacement Therapy
	High Blood Pressure	 Yes		 No
	Overweight	 Yes		 No
	Dyslipidemia	 Yes	 Hyperchol.  Hypertrigly.	 No
Familial History :		 Yes	Genealogical tree :		 Yes
		 No			 No
		 Unknown
Genealogy :
	Grand-Parents
	Parents
	Siblings
	Offsprings
MEDICAL HISTORY (Except thrombosis)
- Medical :
- Surgery :
- Obstetrical :
	Number of Pregnancies :
	Number of miscarriages :		Which month ? :
Date	Miscarriages / In Vitro Fertilization / Pregnancy		Treatment / Complication
FREE COMMENTS
CONSULTATING DAY
			Date : /______/______/______/
Weight :		Height :
Waist measurement		Hip measurement		W/H
Time since last thrombosis		 < 1 month  1 to 6 months		 6 months to 1 year  > 1 an
	Dyslipidemia :	 Yes	 Hyperchol.  Hypertrigly.	 No
	Smoking :	 Yes		 No
	Alcohol :	 Yes		 No
	Hormone therapy :	 OC	 Hormone Replacement Therapy	 No
	Type of Hormone therapy :	 Oestroprogestative	 Progestative
	Current Pregnancy :	 Yes	Age	 No
CURRENT TREATMENT :		 Yes		 No
	 Heparin	 Low Molecular Weight Heparin	 AVK	 Antiaggregant
	 Thrombolytic	 Antibiotic	 Anti-inflammatory		 Antidepressant
	 Oestroprogestative	 Other	 Progestative
SEND THE RESULTS TO :
	Physician :
	Address :
BIOLOGICAL ABNORMALITIES PRESENTED BY THE PATIENT :
	 NO ABNORMALITY
	 V Leiden	 II Leiden
	 AT Deficiency	 Protein S Deficiency PS	 Protein S Deficiency
	CONFIRMATION OF THE DATA ACCURACY
	Investigator Signature :
	Date :		/_______/_______/_______/
